# Supplementary material for: Divergent Tissue and Circulatory Expression of miR-10a in Canine Hepatocellular Carcinoma: Comparative Insights from Human HCC
Source: Curr Issues Mol Biol. 2025 Nov 15;47(11):950. doi: 10.3390/cimb47110950 (PMC12651625; doi:10.3390/cimb47110950)
Supplement: Supplementary file 1 [file cimb-47-00950-s001.zip]

Archive with 4 entries (2 files):
- cimb-3953883-supplementary/
- cimb-3953883-supplementary/Suppl_Files/
- cimb-3953883-supplementary/Suppl_Files/Supplementary Materials 1.pdf
- cimb-3953883-supplementary/Suppl_Files/Supplementary Materials 2.xlsx
