# Supplementary material for: Divergent Tissue and Circulatory Expression of miR-10a in Canine Hepatocellular Carcinoma: Comparative Insights from Human HCC
Source: Curr Issues Mol Biol. 2025 Nov 15;47(11):950. doi: 10.3390/cimb47110950 (PMC12651625; doi:10.3390/cimb47110950)
Supplement: Supplementary file 1 [file cimb-47-00950-s001.zip › cimb-3953883-supplementary/Suppl_Files/Supplementary Materials 2.xlsx]

## Sheet: Table S4
	Supplementary Table S4: Predicted target genes of cfa-miR-10a and hsa-miR-10a-5p identified using TargetScan and miRDB databases.
	cfa-miR-10a			hsa-miR-10a-5p	has-miR-10a-5p
	Targetscan (n = 327)	MirDB (n = 174)		Targetscan (n = 341)	MirDB (n = 352)
	CRLF3	CADM2		BDNF	CADM2
	BDNF	PATL1		ARSJ	TFAP2C
	HOXA3	ZNF367		CRLF3	CNOT6
	KPNA5	KRT28		TFAP2C	GALNT1
	GATA6	RTKN2		HOXA3	E2F7
	ZNF394	SMAP1		VWC2L	RORA
	SMAP1	SSPN		SLC6A19	SOBP
	RNF186	BDNF		RNF186	KCNA6
	ZNF367	FAM173B		SOBP	CRLF3
	SOBP	ELOVL2		TFRC	ELOVL2
	VWC2L	RORA		SMAP1	NR6A1
	ACTG1	TMEM65		KPNA5	EBF2
	NR6A1	LOC100856585		GATA6	CDK6
	CADM2	CRLF3		HCN1	SIX4
	HOXB3	SON		FIGN	LCA5
	FLJ20373	ATP10D		DAZAP1	FIGN
	ERGIC2	CNOT6		HOXB3	BBX
	CNNM4	MAPKBP1		NR6A1	ZNF367
	DAZAP1	MDGA2		KLHL29	KLHL29
	TFAP2C	CCDC88A		NCOR2	CREB1
	RHOBTB2	PLN		ERGIC2	MAP3K7
	FIGN	PURG		ELOVL2	SMAP1
	MTMR3	RB1CC1		USP46	TIAM1
	KLHL29	MAPRE1		RPRD1A	MDGA2
	PATL1	ZNF252		FLJ20373	CEP350
	ELOVL2	SUMF1		SDC1	CRK
	RPRD1A	VWC2L		KCNA6	RB1CC1
	NCOR2	GALNT1		CADM2	TRIM2
	NR4A3	SPTY2D1		FLRT2	IGDCC4
	VASH1	MAN2A2		LIX1L	ARSK
	CSRNP3	TMOD1		RORB	KCNA1
	LIX1L	SEC22C		RORA	MAPRE1
	ATCAY	TFAP2C		CYTH1	BDNF
	UBE2I	AIMP1		SMTNL2	HOXA3
	GNRHR	WWC2		KLF11	RNF112
	LRRC8B	ANKFY1		GALNT1	RTN4R
	GRIN2B	KLF11		GOLGA3	LGALSL
	KLF7	NDUFB5		ATCAY	LIX1L
	SDC1	ITSN1		MAP3K7	BLOC1S5
	RORA	KCNG3		UBE2I	TBX5
	ANKFY1	BBX		TMEM183A	EPHA5
	GALNT1	TTF1		ERI3	TRMT10A
	ERI3	TRA2B		ATXN2	GATA6
	KLF11	MAP3K7		XRN1	CCNB3
	ZMYND11	SPAG9		LRRC8B	HERC6
	DUSP3	BRINP2		GABRB2	BCL2L11
	RNF165	USP12		PIK3CA	CLCC1
	MAP3K7	ANKRD13A		CNNM4	XRN1
	PALM2	SLC25A48		IL1RAPL1	TFRC
	TBX5	BICD2		ZMYND11	RPRD1A
	ATXN2	TBX5		RAP2A	UBE2I
	XRN1	ARG2		PTPN4	CSMD1
	BCL2L2	NR6A1		IGDCC4	PAX1
	PIK3CA	ZFP30		HAS3	RGS8
	CYTH1	CNTNAP5		ALPL	NR2C2
	BAZ1B	FRS2		KLF7	HOXD10
	LIN7C	KLHL29		NPAS3	EPHA8
	RORB	XRN1		CECR6	SDC1
	PRRT3	MYBL1		SSX2IP	NR5A2
	USP45	GHITM		ZNF367	ACTG1
	IL1RAPL1	LOC611538		E2F7	MLLT10
	SSX2IP	ATP6V1B2		CELF2	SNX4
	CAMK2B	EIF2S1		SNX18	NR4A3
	NPAS3	UBE2I		ONECUT1	ZNF660
	TRIM2	ANKRD6		CTD-2267D19.3	SON
	KIAA0247	RSPO2		EPHA8	RPS6KA5
	FNBP1L	GTF2H1		PRKAA2	BAZ1B
	NEDD4	IGSF3		ELOVL6	LRP12
	IGDCC4	PPM1N		H3F3C	PATL1
	FLT1	WIPF2		H3F3B	BICD2
	H3F3B	NR5A2		ESRRG	PLA1A
	ANK1	APPL2		BAZ1B	WNT9B
	CELF2	PRR16		FNBP1L	SNX18
	ARSJ	NEU1		PAPD5	RFPL2
	RAP2A	ENTPD4		TBX5	RAP2A
	GABRB2	CADM1		CSRNP3	M6PR
	ST6GALNAC6	SVOP		BBX	PRRT3
	KCTD16	BACH2		FAM196A	ZBTB6
	USP46	SIX4		PRRT3	CLEC2B
	MDGA2	ATRNL1		IGSF1	MAPKBP1
	CTNNBIP1	NANP		ACTG1	ZMYND11
	ANXA7	LOC100684878		EPHA2	GTF2H1
	SEC22C	OCIAD1		KIAA0247	NCOR2
	ITGB8	IL1RAPL1		MDGA2	CNIH4
	SERTAD4	CARF		HNRNPK	POLH
	BBX	FLT3		JARID2	GABRB2
	LRRC58	LOC479874		KCTD16	TSPAN33
	IGSF1	GRIN3A		PALM2	JARID2
	B4GALT5	PRTG		WWC2	RNF165
	WNT9B	C4H5orf22		NR4A3	HAS3
	PAPD5	SLC15A4		NEDD4	LRRC8B
	GTF2H1	MBOAT4		BCL6	CSRNP3
	JARID2	KCNJ6		DOCK11	KLF4
	ESRRG	CYP24A1		RNF165	PCDH10
	BCL6	cOR52H9		RP6-24A23.6	TNRC6B
	CCDC177	SDC1		CTNNBIP1	BAZ2B
	HOXA1	RSAD2		WBP11	CEP170
	MTSS1L	ESR1		TRIM2	KLF11
	EIF3J	B3GALNT1		PCDH10	TRA2B
	TRIM39	NONO		ZFAND5	LRRC17
	BLZF1	KPNB1		ANXA7	INO80D
	PCDH10	FNBP1L		CAMK2B	SPAG9
	MANEAL	ARHGAP12		MTMR3	POP1
	DOCK11	EPHA5		CTDSPL	CYP7B1
	WWC2	ANK1		EPHA5	MAP4K4
	CECR6	CCDC177		SVOP	CAMK2B
	HNRNPK	CEP120		ST6GALNAC6	CNN1
	MAPKBP1	NR2C2		RYBP	RNF20
	DPF2	NEDD4		ELAVL2	USP46
	KIAA1429	JARID2		KIAA1429	GPR3
	SPTY2D1	LRRC8B		NR2C2	C6orf132
	ELOVL6	ACTG1		RASL10B	LHFPL4
	RP6-24A23.6	CIITA		TMEM167B	ANKFY1
	WBP11	SLC41A2		KLHDC10	TMEM132B
	EBF2	SLC38A2		GATA3	SGCZ
	TGOLN2	PAK5		PRR15L	KLHDC10
	ONECUT1	LOC100686571		GTF2H1	KCTD16
	EPHA8	WNT9B		SH3D19	PRLR
	LPHN1	GCNT3		ITSN1	ERI2
	TMEM183A	EIF3J		CLASP2	SUMF1
	EPHA2	LOC102153444		WNT9B	TMEM268
	ITSN1	DHDDS		FXR2	SEC22C
	PTPN4	CLCC1		ANKFY1	PRTG
	ELAVL2	BCL2L1		E2F3	RPL13A
	FZD2	JAM2		SNX12	LOC388436
	MTF2	C28H10orf88		MTF2	WDR26
	RYBP	PRRT3		SERTAD4	ATF2
	BAZ2B	XKR7		TMEM168	ANK1
	IFFO2	CSDC2		CASD1	GATA3
	HOXD10	CD300E		SHANK3	LOC79999
	TMEM170B	GDPD4		LRRFIP1	INSYN2
	MTF1	CNNM4		ZNF280C	TENT4B
	GOLGA3	YOD1		HOXA1	TRIM36
	SHANK3	PCYT1A		PDE7A	TNFSF8
	FLRT2	CRK		DPF2	NUP50
	EPHA5	CILP		HOXD10	SLC35F5
	CCNK	NEBL		VASH1	ANKRD13A
	TMEM168	LHFPL4		CDK6	HNRNPK
	SKIL	KLF4		CRK	CCDC177
	ZFAND5	DLGAP2		EBF2	TGOLN2
	KIAA1462	SNX4		LPHN1	TMOD1
	CBX5	DOCK3		TBC1D22B	L3MBTL3
	PDE4A	CCDC77		NFIX	SLC25A53
	GPCPD1	EEF1AKMT1		BLZF1	KLC2
	MAP3K13	IFFO2		RHOBTB2	SNU13
	FXR2	ITGB8		CBX5	VDR
	AAK1	TPST2		CCNK	ZNF780B
	CLASP2	CSMD1		PDE12	CREBL2
	NR5A2	ZMYND11		FAM76A	DAZAP1
	GINS2	LOC102156193		CDC6	TSEN34
	STK35	KLC2		BMP2K	PRKAA2
	FAM76A	LIN7C		GPCPD1	PDE1C
	HAS3	ST6GALNAC3		MTF1	NETO1
	SLC38A2	PTP4A2		MAP3K13	TMEM121B
	KCNC3	MAD2L1		ANK1	HCN1
	NUP50	VGLL2		PTEN	SH3TC2
	UNC5B	ZDHHC23		BCR	CYTH1
	NCOA6	HIVEP2		MANEAL	NFASC
	PEA15	HNRNPK		LANCL1	IMPAD1
	FRS2	LYSMD3		SLC6A5	MTF1
	INHBB	TMPPE		ARIH2	PIK3CA
	RASAL2	ATF2		FOSL2	KCTD18
	KPNB1	TRIM66		NR5A2	EPHB2
	PDE7A	MTSS1L		TRIM66	SCN3A
	ARIH2	FLRT2		RBM27	GLS
	LANCL1	TTPAL		GPR61	SEC14L1
	NFIX	GSG1L		KLC2	TNIK
	FBXO30	KLHL12		MAPKBP1	KIAA1549
	USP25	BCL2L2		BAZ2B	NKTR
	MYT1L	FBXO28		FBXO30	ATCAY
	CREB1	LOC100856635		KPNB1	NDUFA4
	GCLM	GRIK1		SLC38A2	INF2
	RBM27	LOC480870		NUP50	ANKS1A
	PKN2	FANCM		PEA15	NEDD4L
	TBC1D22B			TSPAN9	ZSCAN22
	ARRDC3			CREB1	XPNPEP3
	MIEF1			ITGB8	ARSJ
	CDK6			GCLM	ZC3HC1
	SRSF1			INHBB	JKAMP
	TENM2			USP25	CABP4
	SHISA7			AAK1	ITGB8
	SNX12			ARRDC3	CCDC88A
	CNOT4			SRSF1	FNBP1L
	KIAA1549			CNOT4	SERTM1
	CRK			MTSS1L	LRRFIP1
	SON			PDE4A	RAPH1
	SLC6A5			PEX5L	ATP6V1B2
	TMOD1			IFFO2	PEX5L
	POLR3D			TMEM132B	GATAD2A
	TRIM66			KIAA1462	AHSA2P
	CTD-2267D19.3			NFE2L1	MTMR3
	INO80D			MYT1L	CSGALNACT1
	BACH2			MIEF1	FUS
	BCL2L14			NCOA6	ARG2
	PPARGC1B			BCL2L2	SSPN
	FOSL2			RNF180	SHANK3
	CNOT6			SON	EIF5A2
	KLC2			CHL1	SKA1
	SVOP			FRS2	CEP85L
	ATF2			USB1	FAM111B
	TSPAN9			RASAL2	BLZF1
	LRRFIP1			TENM2	PAFAH1B1
	CASD1			ZNF608	ZNF445
	BICD2			FZD2	PHLPP2
	MYCBP			TMOD1	KANSL3
	TMEM132B			ARHGEF12	MTF2
	E2F7			MYCBP	TMEM168
	METAP1			BACH2	C1QL4
	ATXN7			MLLT6	FMNL2
	CCDC71L			TBL1X	OPRM1
	AKAP2			ATF2	SUSD6
	GPR75			GINS2	TRIM66
	SPAG9			FLT1	RALGPS1
	ZNF608			CEP85L	BACH2
	KCNH5			BEND3	SLC24A4
	PALM2-AKAP2			SPAG9	YAF2
	ANK3			KCTD17	AGPAT3
	KCTD17			USF2	RBMS3
	MLLT6			LGALSL	MCM7
	TET2			BCL2L14	PDE7A
	LGALSL			TPP2	ANXA7
	KCNA6			DLGAP2	MAGEC2
	TPP2			TMEM170B	KCNJ3
	CALCR			ZBTB43	SMURF1
	FADS3			NACC1	DOK5
	CAMK2G			L3MBTL3	ERAP2
	MAPRE1			KIAA1549	MYBL1
	ONECUT2			TNRC6B	RNF186
	NACC1			SAMD14	GCNA
	RBMS3			INO80D	SLC35E1
	MBD5			CALCR	ACVR2A
	PURB			TGOLN2	CLEC18C
	NR2C2			TET2	GIMAP8
	LCOR			SUFU	ZNF154
	FAM196A			FADS3	BCR
	USF2			LEPRE1	FAM91A1
	STARD13			CAMK2G	FLRT2
	RP11-766F14.2			NFAT5	FSD2
	NFE2L1			MED1	SVOP
	SAMD14			CNOT6	GOLGA3
	DLEC1			ATXN7	RNF2
	CCDC88A			RP11-766F14.2	ARL13A
	AGO3			STARD13	CNPY3
	USP12			LCOR	SMIM10L1
	BCL2L11			HDAC4	CHST4
	ITPRIP			CCDC71L	PTPN4
	DLG5			ST8SIA1	SERTAD2
	FAM20B			MBD5	IFFO2
	FBXO28			RBMS3	EPN3
	CNTNAP5			THRA	VPS13D
	GJA9			BCL2L11	CTNNBIP1
	ST8SIA1			FBXO28	THEM4
	GATAD2A			NT5DC1	SH3D19
	NFASC			POLR3H	INHBB
	SCN3A			ANK3	UBE2K
	WNK3			BICD2	PCLO
	THRA			PAPOLA	CPD
	TIAM1			ZXDC	ZNF492
	CHL1			DLG5	LRRC8C
	HOMEZ			CCDC88A	MLEC
	EPHA4			LYVE1	GRIN3A
	JMJD8			PURB	TPM4
	PAPOLA			GJA9	SLC7A1
	CTDSPL			KCNH5	FAHD2B
	WAPAL			WNK3	CDC14A
	ZBTB16			DLEC1	GRIK4
	CLCN5			STRN	TXLNB
	STRN			UNC5B	CCDC186
	DGKH			FKBP15	USP15
	CEP350			SHISA7	CADM1
	WDR26			AGO3	DLG5
	KLHDC10			CELF6	CLEC18A
	CELF6			MAP3K2	FRS2
	PIAS1			TIAM1	MTSS1L
	ZBTB43			BSN	UBOX5
	CDC73			SCN3A	SLC38A2
	NFAT5			ZDHHC18	WWC2
	ANKRD12			DGKH	ZNF502
	UBXN7			ONECUT2	KCNJ6
	DLGAP2			PPARGC1B	HOXB3
	ZNF202			SPTY2D1	HOXA1
	SLIT2			CHD6	OPN4
	TNRC6B			AKAP2	SMPD3
	ARNT			BTRC	UNC5D
	MED1			SMURF1	SETD5
	ARHGEF12			EPHA4	GRIK1
	PURG			WDR26	HRH4
	EDC3			GATAD2A	WDR55
	RIMS2			RIMS2	ITPKC
	CHD6			PURG	TMEM183A
	BTRC			PALM2-AKAP2	TMED3
	SERPINE1			NFASC	BTBD11
	ZDHHC18			ELAVL3	IGF2R
	LHFPL4			LHFPL4	UTP14C
	KAT6B			ARNT	PRKCI
	TFAP2A			STK35	SCGB2A2
	ELAVL3			CEP350	MICB
	NONO			ZBTB16	GSPT1
	RB1CC1			NUFIP2	ITSN1
	SETD9			CLCN5	CAVIN2
	BSN			C3orf14	KCNH5
	TMEM260			SERPINE1	AAK1
	TRPC1			NONO	KLF7
	AFF4			TFAP2A	SUN2
	SLC25A1			CSMD1	DENND6A
	MAP3K2			MAPRE1	PDZD8
	KLHL15			UBXN7	HTT
	OTUD7A			WAPAL	CHL1
	C14orf28			SLC9A7	CNST
	SLC9A7			SETD9	LSS
	SLC35G1			ANKRD12	SIGLEC11
	SCARB2			ZDHHC21	ZC2HC1C
	ZDHHC21			RB1CC1	FCF1
	CTDSPL2			DVL3	DCAF4L1
	NUFIP2			SMAD2	ST6GALNAC6
	AGPAT3			KAT6B	EPHA2
	CDC6			MCMBP	ARHGEF12
	SLC35C2			TMEM260	TRIQK
	CADM1			TRPC1	TENM2
	CLCC1			NAV1	TRMT2B
	DVL3			OTUD7A	MLLT6
	CPNE2			AFF4	CLTRN
	HCN1			KCNC3	CHD6
	GABRB1			SLC25A1	IL5RA
	CSMD1			C14orf28	SLC30A2
	CDH19			SESN3	FXR1
	ZNF827			AGPAT3	FANCC
				SCARB2	UNC5B
				CTDSPL2	UTP14A
				ZNF202	URGCP
				SLC35G1	MDM1
				IRS1	EDEM1
				AHSA2	ACAD11
				CADM1	USP12
				HTT	ZSCAN1
				CPNE2	XYLT1
				GABRB1	NCOA6
				CNTNAP5	CNOT9
				ZC2HC1C	ATP6V0D2
				ZNF827	PIK3C2G
				CDH19	ALX3
					DOCK11
					OTULINL
					MSL3
					ADGRG2
					CTNNA1
					TLE3
					ID4
					TMEM119
					UNC13A
					COPS7B
					PLCXD2

## Sheet: Table S5
Supplementary Table S5: A list of GO terms identified from the target genes of cfa-miR-10a using DAVID bioinformatics. GO terms with a p-value < 0.05 were considered significant.
Category	Term	Count	%	p-Value	Genes	List Total	Pop Hits	Pop Total	Fold Enrichment	Bonferroni	Benjamini	FDR
GOTERM_BP_DIRECT	GO:0001889~liver development	3	3.8961	0.0111909	ATF2, RB1CC1, JARID2	71	42	18352	18.4628	0.991907	1	1
GOTERM_BP_DIRECT	GO:0006357~regulation of transcription by RNA polymerase II	11	14.2857	0.011604	ATF2, KLF11, TFAP2C, HNRNPK, NR5A2, BBX, RORA, TBX5, ZNF367, BACH2, PURG	71	1151	18352	2.47026	0.993232	1	1
GOTERM_BP_DIRECT	GO:0070307~lens fiber cell development	2	2.5974	0.0151714	TMOD1, FRS2	71	4	18352	129.239	0.99856	1	1
GOTERM_BP_DIRECT	GO:0043124~negative regulation of canonical NF-kappaB signal transduction	3	3.8961	0.0156137	MAPKBP1, RORA, ZMYND11	71	50	18352	15.5087	0.998812	1	1
GOTERM_BP_DIRECT	GO:0060044~negative regulation of cardiac muscle cell proliferation	2	2.5974	0.0264008	TBX5, JARID2	71	7	18352	73.8511	0.999989	1	1
GOTERM_BP_DIRECT	GO:0006360~transcription by RNA polymerase I	2	2.5974	0.0338168	GTF2H1, SPTY2D1	71	9	18352	57.4397	1	1	1
GOTERM_BP_DIRECT	GO:0016477~cell migration	4	5.19481	0.0379955	CCDC88A, WWC2, ITGB8, SDC1	71	194	18352	5.32946	1	1	1
GOTERM_BP_DIRECT	GO:0048024~regulation of mRNA splicing, via spliceosome	2	2.5974	0.0448366	HNRNPK, SON	71	12	18352	43.0798	1	1	1
GOTERM_BP_DIRECT	GO:0038066~p38MAPK cascade	2	2.5974	0.0484823	ATF2, MAP3K7	71	13	18352	39.766	1	1	1
GOTERM_BP_DIRECT	GO:0007169~cell surface receptor protein tyrosine kinase signaling pathway	3	3.8961	0.0549051	EPHA5, BDNF, FRS2	71	99	18352	7.83269	1	1	1
GOTERM_BP_DIRECT	GO:0060038~cardiac muscle cell proliferation	2	2.5974	0.0665058	TBX5, JARID2	71	18	18352	28.7199	1	1	1
GOTERM_BP_DIRECT	GO:0007156~homophilic cell adhesion via plasma membrane adhesion molecules	3	3.8961	0.0915833	CADM2, MDGA2, ZNF367	71	133	18352	5.83035	1	1	1
GOTERM_CC_DIRECT	GO:0045202~synapse	6	7.79221	0.0109713	CADM1, ITSN1, VWC2L, LIN7C, PURG, ACTG1	73	369	19834	4.41786	0.756367	0.690776	0.690776
GOTERM_CC_DIRECT	GO:0005911~cell-cell junction	4	5.19481	0.0130691	FLRT2, FRS2, LIN7C, ZNF367	73	135	19834	8.05033	0.814345	0.690776	0.690776
GOTERM_CC_DIRECT	GO:0005737~cytoplasm	25	32.4675	0.0165769	MAPKBP1, ITSN1, USP12, WWC2, LIN7C, ACTG1, KLC2, LRRC8B, SLC38A2, MAP3K7, SPAG9, BDNF, FRS2, TBX5, ANK1, CCDC88A, CNOT6, NR5A2, HNRNPK, XRN1, NEDD4, IL1RAPL1, EIF3J, SMAP1, KPNB1	73	4340	19834	1.56508	0.882301	0.690776	0.690776
GOTERM_CC_DIRECT	GO:0099572~postsynaptic specialization	2	2.5974	0.0215868	LHFPL4, DLGAP2	73	6	19834	90.5662	0.938785	0.690776	0.690776
GOTERM_CC_DIRECT	GO:0090575~RNA polymerase II transcription regulator complex	3	3.8961	0.0390546	ATF2, NR5A2, BACH2	73	86	19834	9.47786	0.993898	0.985409	0.985409
GOTERM_CC_DIRECT	GO:0030014~CCR4-NOT complex	2	2.5974	0.046191	CNOT6, PATL1	73	13	19834	41.7998	0.99765	0.985409	0.985409
GOTERM_MF_DIRECT	GO:0005515~protein binding	20	25.974	0.000602096	KLHL29, EPHA5, MAPKBP1, FBXO28, ITSN1, FNBP1L, ANK1, BACH2, CNOT6, SON, FLRT2, NEDD4, VWC2L, ANKFY1, LRRC8B, ZMYND11, MDGA2, CRLF3, CRK, TRIM66	70	2278	18224	2.28571	0.086381	0.0753931	0.0753931
GOTERM_MF_DIRECT	GO:0004879~nuclear receptor activity	4	5.19481	0.00100524	NR6A1, NR5A2, RORA, NR2C2	70	52	18224	20.0264	0.140034	0.0753931	0.0753931
GOTERM_MF_DIRECT	GO:0060090~molecular adaptor activity	4	5.19481	0.00739342	RB1CC1, ITSN1, WWC2, DLGAP2	70	105	18224	9.91782	0.671472	0.369671	0.369671
GOTERM_MF_DIRECT	GO:0003700~DNA-binding transcription factor activity	6	7.79221	0.0142161	ATF2, TFAP2C, NR6A1, NR2C2, ZNF367, BACH2	70	378	18224	4.13243	0.883249	0.533102	0.533102
GOTERM_MF_DIRECT	GO:0001228~DNA-binding transcription activator activity, RNA polymerase II-specific	6	7.79221	0.0196914	ATF2, TFAP2C, NR6A1, NR5A2, TBX5, NR2C2	70	411	18224	3.80063	0.949368	0.590741	0.590741
GOTERM_MF_DIRECT	GO:0000978~RNA polymerase II cis-regulatory region sequence-specific DNA binding	9	11.6883	0.0314247	KLF11, TFAP2C, NR6A1, NR5A2, RORA, TBX5, NR2C2, ZNF367, BACH2	70	981	18224	2.38847	0.991682	0.785616	0.785616
GOTERM_MF_DIRECT	GO:0008093~cytoskeletal anchor activity	2	2.5974	0.0372326	ANK1, BICD2	70	10	18224	52.0686	0.996626	0.792945	0.792945
GOTERM_MF_DIRECT	GO:0070064~proline-rich region binding	2	2.5974	0.0517401	NEDD4, ITSN1	70	14	18224	37.1918	0.999654	0.792945	0.792945
GOTERM_MF_DIRECT	GO:0043565~sequence-specific DNA binding	4	5.19481	0.0554758	NR6A1, NR5A2, RORA, NR2C2	70	228	18224	4.56742	0.999809	0.792945	0.792945
GOTERM_MF_DIRECT	GO:0042802~identical protein binding	9	11.6883	0.056055	SPAG9, NR6A1, FBXO28, EIF3J, SDC1, MAP3K7, TRIM66, BCL2L2, ACTG1	70	1103	18224	2.12428	0.999825	0.792945	0.792945
GOTERM_MF_DIRECT	GO:0000981~DNA-binding transcription factor activity, RNA polymerase II-specific	8	10.3896	0.0581493	ATF2, KLF11, TFAP2C, BBX, TBX5, ZNF367, BACH2, PURG	70	918	18224	2.26878	0.999875	0.792945	0.792945
GOTERM_MF_DIRECT	GO:0003677~DNA binding	10	12.987	0.0703029	ATF2, KLF11, TFAP2C, NR6A1, HNRNPK, BBX, ZMYND11, SPTY2D1, JARID2, BACH2	70	1361	18224	1.91288	0.999982	0.878786	0.878786
GOTERM_MF_DIRECT	GO:0005104~fibroblast growth factor receptor binding	2	2.5974	0.0835988	FLRT2, FRS2	70	23	18224	22.6385	0.999998	0.964602	0.964602

## Sheet: Table S6
Supplementary Table S6: A list of GO terms identified from the target genes of hsa-miR-10a-5p using DAVID bioinformatics. GO terms with a p-value < 0.05 were considered significant.
Category	Term	Count	%	p-Value	Genes	List Total	Pop Hits	Pop Total	Fold Enrichment	Bonferroni	Benjamini	FDR
GOTERM_BP_DIRECT	GO:0045944~positive regulation of transcription by RNA polymerase II	25	16.5563	6.36768e-06	ATF2, CSRNP3, GATA6, CHD6, RORA, GATA3, NR2C2, HOXD10, MLLT6, HOXA1, E2F7, TFAP2C, NCOA6, EBF2, BAZ1B, TBX5, KLF7, NR4A3, NR6A1, CREB1, HNRNPK, NR5A2, MTF1, HOXB3, CRLF3	143	1205	19478	2.82593	0.0078459	0.00787682	0.00784498
GOTERM_BP_DIRECT	GO:0000122~negative regulation of transcription by RNA polymerase II	20	13.245	6.91749e-05	ATF2, KLF11, TENM2, TFAP2C, UBE2I, WWC2, GATA6, GATA3, NR2C2, BACH2, GATAD2A, NCOR2, KLF7, NR4A3, NR6A1, CDK6, HOXB3, LRRFIP1, JARID2, E2F7	143	958	19478	2.84363	0.0820133	0.0427847	0.0426118
GOTERM_BP_DIRECT	GO:0006357~regulation of transcription by RNA polymerase II	27	17.8808	0.000249656	ATF2, CSRNP3, RORA, BAZ2B, HOXD10, BACH2, MLLT6, HOXA3, BBX, HOXA1, LRRFIP1, ZNF367, E2F7, KLF11, TFAP2C, EBF2, BAZ1B, TBX5, KLF7, NR4A3, NR6A1, CREB1, HNRNPK, NR5A2, MTF1, HOXB3, CRK	143	1711	19478	2.14942	0.265719	0.102942	0.102526
GOTERM_BP_DIRECT	GO:0001889~liver development	6	3.97351	0.000394174	ATF2, CADM1, PIK3CA, RB1CC1, GATA6, JARID2	143	85	19478	9.61481	0.385956	0.118419	0.117941
GOTERM_BP_DIRECT	GO:0007411~axon guidance	8	5.29801	0.000478656	EPHA5, KLF7, NFASC, FLRT2, CHL1, BDNF, EPHA8, GATA3	143	189	19478	5.76549	0.446913	0.118419	0.117941
GOTERM_BP_DIRECT	GO:0016477~cell migration	9	5.96026	0.000853208	TIAM1, CCDC88A, PIK3CA, WWC2, ITGB8, SDC1, MAPRE1, CRK, EPHA2	143	271	19478	4.52357	0.65211	0.175903	0.175192
GOTERM_BP_DIRECT	GO:0051216~cartilage development	5	3.31126	0.00137479	NR5A2, HOXA3, ITGB8, HOXB3, GATA3	143	66	19478	10.3189	0.817642	0.199355	0.198549
GOTERM_BP_DIRECT	GO:0006338~chromatin remodeling	14	9.27152	0.00154976	MTMR3, INO80D, PRKAA2, CHD6, GATA3, BAZ2B, BAZ1B, GATAD2A, BCR, NR5A2, AAK1, JARID2, PTPN4, MAP3K7	143	686	19478	2.77979	0.853179	0.199355	0.198549
GOTERM_BP_DIRECT	GO:0030522~intracellular receptor signaling pathway	4	2.64901	0.0016116	NR6A1, NR5A2, RORA, NR2C2	143	32	19478	17.0262	0.864008	0.199355	0.198549
GOTERM_BP_DIRECT	GO:0090102~cochlea development	4	2.64901	0.0016116	GABRB2, HOXA1, GATA3, SOBP	143	32	19478	17.0262	0.864008	0.199355	0.198549
GOTERM_BP_DIRECT	GO:0048013~ephrin receptor signaling pathway	5	3.31126	0.00347238	EPHA5, TIAM1, EPHA8, CRK, EPHA2	143	85	19478	8.01234	0.986469	0.390485	0.388907
GOTERM_BP_DIRECT	GO:0033628~regulation of cell adhesion mediated by integrin	3	1.98675	0.00390528	EPHA8, CRK, EPHA2	143	13	19478	31.433	0.992095	0.402569	0.400942
GOTERM_BP_DIRECT	GO:0048538~thymus development	4	2.64901	0.00547031	BCL2L11, HOXA3, GATA3, JARID2	143	49	19478	11.1192	0.99887	0.520521	0.518418
GOTERM_BP_DIRECT	GO:0045893~positive regulation of DNA-templated transcription	13	8.60927	0.00609113	INO80D, NCOA6, GATA6, RORA, GTF2H1, GATA3, TBX5, GATAD2A, CNOT6, CREB1, NR5A2, HAS3, CRLF3	143	714	19478	2.48001	0.999478	0.538195	0.536019
GOTERM_BP_DIRECT	GO:0008543~fibroblast growth factor receptor signaling pathway	5	3.31126	0.00662837	EPHA5, FLRT2, EPHA8, FRS2, EPHA2	143	102	19478	6.67695	0.999733	0.54662	0.544411
GOTERM_BP_DIRECT	GO:0031547~brain-derived neurotrophic factor receptor signaling pathway	4	2.64901	0.00717265	EPHA5, BDNF, EPHA8, EPHA2	143	54	19478	10.0896	0.999864	0.554536	0.552294
GOTERM_BP_DIRECT	GO:1990830~cellular response to leukemia inhibitory factor	5	3.31126	0.00808454	CREB1, NR5A2, TFRC, MTF2, JARID2	143	108	19478	6.30601	0.999956	0.573556	0.571237
GOTERM_BP_DIRECT	GO:0008584~male gonad development	5	3.31126	0.008346	TFAP2C, BCL2L11, GATA6, GATA3, CSMD1	143	109	19478	6.24816	0.999969	0.573556	0.571237
GOTERM_BP_DIRECT	GO:0045892~negative regulation of DNA-templated transcription	11	7.28477	0.00934229	NCOR2, KLF11, L3MBTL3, UBE2I, HNRNPK, GATA6, GATA3, ZMYND11, NR2C2, TRIM66, GATAD2A	143	573	19478	2.61485	0.999991	0.608232	0.605774
GOTERM_BP_DIRECT	GO:0038084~vascular endothelial growth factor signaling pathway	4	2.64901	0.010485	EPHA5, PIK3CA, EPHA8, EPHA2	143	62	19478	8.78773	0.999998	0.648498	0.645877
GOTERM_BP_DIRECT	GO:0001525~angiogenesis	7	4.63576	0.0136581	PIK3CA, UNC5B, HOXA3, HOXB3, RORA, EPHA2, ACTG1	143	267	19478	3.57104	1	0.797676	0.794452
GOTERM_BP_DIRECT	GO:0060038~cardiac muscle cell proliferation	3	1.98675	0.0141866	GATA6, JARID2, TBX5	143	25	19478	16.3452	1	0.797676	0.794452
GOTERM_BP_DIRECT	GO:0070372~regulation of ERK1 and ERK2 cascade	3	1.98675	0.0213736	TIAM1, FRS2, EPHA2	143	31	19478	13.1816	1	1	0.996764
GOTERM_BP_DIRECT	GO:0048009~insulin-like growth factor receptor signaling pathway	4	2.64901	0.0214101	EPHA5, PIK3CA, EPHA8, EPHA2	143	81	19478	6.72641	1	1	0.996764
GOTERM_BP_DIRECT	GO:0140001~morula formation	2	1.3245	0.0217129	TFAP2C, NR5A2	143	3	19478	90.8065	1	1	0.996764
GOTERM_BP_DIRECT	GO:0051491~positive regulation of filopodium assembly	3	1.98675	0.0240412	DOCK11, TENM2, FNBP1L	143	33	19478	12.3827	1	1	0.996764
GOTERM_BP_DIRECT	GO:0003281~ventricular septum development	3	1.98675	0.0254235	FRS2, GATA3, TBX5	143	34	19478	12.0185	1	1	0.996764
GOTERM_BP_DIRECT	GO:0060071~Wnt signaling pathway, planar cell polarity pathway	3	1.98675	0.0254235	TIAM1, SMURF1, WNT9B	143	34	19478	12.0185	1	1	0.996764
GOTERM_BP_DIRECT	GO:0060612~adipose tissue development	3	1.98675	0.0282826	ATF2, PIK3CA, EBF2	143	36	19478	11.3508	1	1	0.996764
GOTERM_BP_DIRECT	GO:0060078~regulation of postsynaptic membrane potential	3	1.98675	0.0282826	GABRB2, HCN1, KCTD16	143	36	19478	11.3508	1	1	0.996764
GOTERM_BP_DIRECT	GO:0110024~positive regulation of cardiac muscle myoblast proliferation	2	1.3245	0.028846	ATF2, GATA6	143	4	19478	68.1049	1	1	0.996764
GOTERM_BP_DIRECT	GO:0021615~glossopharyngeal nerve morphogenesis	2	1.3245	0.028846	HOXA3, HOXB3	143	4	19478	68.1049	1	1	0.996764
GOTERM_BP_DIRECT	GO:0090630~activation of GTPase activity	3	1.98675	0.0297582	BCR, TIAM1, EPHA2	143	37	19478	11.044	1	1	0.996764
GOTERM_BP_DIRECT	GO:2001237~negative regulation of extrinsic apoptotic signaling pathway	3	1.98675	0.031264	RB1CC1, HTT, ZMYND11	143	38	19478	10.7534	1	1	0.996764
GOTERM_BP_DIRECT	GO:0009952~anterior/posterior pattern specification	4	2.64901	0.0322889	CTNNBIP1, HOXA3, HOXB3, HOXD10	143	95	19478	5.73515	1	1	0.996764
GOTERM_BP_DIRECT	GO:0048645~animal organ formation	2	1.3245	0.0359274	HOXA3, GATA6	143	5	19478	54.4839	1	1	0.996764
GOTERM_BP_DIRECT	GO:0048704~embryonic skeletal system morphogenesis	3	1.98675	0.039226	HOXA3, HOXB3, HOXD10	143	43	19478	9.50301	1	1	0.996764
GOTERM_BP_DIRECT	GO:0007173~epidermal growth factor receptor signaling pathway	4	2.64901	0.0395767	EPHA5, PIK3CA, EPHA8, EPHA2	143	103	19478	5.2897	1	1	0.996764
GOTERM_BP_DIRECT	GO:0008285~negative regulation of cell population proliferation	8	5.29801	0.0395803	KLF11, CDK6, RB1CC1, DLG5, WWC2, GATA3, TBX5, E2F7	143	433	19478	2.51658	1	1	0.996764
GOTERM_BP_DIRECT	GO:0032526~response to retinoic acid	3	1.98675	0.0426039	TFRC, GATA6, WNT9B	143	45	19478	9.08065	1	1	0.996764
GOTERM_BP_DIRECT	GO:0030316~osteoclast differentiation	3	1.98675	0.0443323	CREB1, TFRC, EPHA2	143	46	19478	8.88325	1	1	0.996764
GOTERM_BP_DIRECT	GO:0036323~vascular endothelial growth factor receptor-1 signaling pathway	3	1.98675	0.0496697	EPHA5, EPHA8, EPHA2	143	49	19478	8.33937	1	1	0.996764
GOTERM_BP_DIRECT	GO:0060430~lung saccule development	2	1.3245	0.0499368	CREB1, GATA6	143	7	19478	38.9171	1	1	0.996764
GOTERM_BP_DIRECT	GO:0042297~vocal learning	2	1.3245	0.0499368	HTT, SHANK3	143	7	19478	38.9171	1	1	0.996764
GOTERM_BP_DIRECT	GO:1902110~positive regulation of mitochondrial membrane permeability involved in apoptotic process	2	1.3245	0.0499368	ATF2, BCL2L11	143	7	19478	38.9171	1	1	0.996764
GOTERM_BP_DIRECT	GO:0035790~platelet-derived growth factor receptor-alpha signaling pathway	3	1.98675	0.0514981	EPHA5, EPHA8, EPHA2	143	50	19478	8.17259	1	1	0.996764
GOTERM_BP_DIRECT	GO:0038109~Kit signaling pathway	3	1.98675	0.0533503	EPHA5, EPHA8, EPHA2	143	51	19478	8.01234	1	1	0.996764
GOTERM_BP_DIRECT	GO:0038145~macrophage colony-stimulating factor signaling pathway	3	1.98675	0.0533503	EPHA5, EPHA8, EPHA2	143	51	19478	8.01234	1	1	0.996764
GOTERM_BP_DIRECT	GO:0008344~adult locomotory behavior	3	1.98675	0.055226	TMOD1, CHL1, HOXD10	143	52	19478	7.85826	1	1	0.996764
GOTERM_BP_DIRECT	GO:0008286~insulin receptor signaling pathway	4	2.64901	0.0552756	EPHA5, PIK3CA, EPHA8, EPHA2	143	118	19478	4.61728	1	1	0.996764
GOTERM_BP_DIRECT	GO:0098609~cell-cell adhesion	5	3.31126	0.0554427	NFASC, TENM2, IGDCC4, DLG5, ITGB8	143	196	19478	3.47474	1	1	0.996764
GOTERM_BP_DIRECT	GO:0006468~protein phosphorylation	6	3.97351	0.0558087	CAMK2B, BCR, CREB1, PRKAA2, CDK6, AAK1	143	282	19478	2.89808	1	1	0.996764
GOTERM_BP_DIRECT	GO:0001764~neuron migration	4	2.64901	0.0564137	CHL1, CEP85L, GATA3, CRK	143	119	19478	4.57848	1	1	0.996764
GOTERM_BP_DIRECT	GO:0060017~parathyroid gland development	2	1.3245	0.0568655	HOXA3, GATA3	143	8	19478	34.0524	1	1	0.996764
GOTERM_BP_DIRECT	GO:0003163~sinoatrial node development	2	1.3245	0.0568655	GATA6, TBX5	143	8	19478	34.0524	1	1	0.996764
GOTERM_BP_DIRECT	GO:0070307~lens fiber cell development	2	1.3245	0.0568655	TMOD1, FRS2	143	8	19478	34.0524	1	1	0.996764
GOTERM_BP_DIRECT	GO:0097009~energy homeostasis	3	1.98675	0.0571247	PRKAA2, NR4A3, PIK3CA	143	53	19478	7.70999	1	1	0.996764
GOTERM_BP_DIRECT	GO:1904707~positive regulation of vascular associated smooth muscle cell proliferation	3	1.98675	0.0571247	NR4A3, FRS2, MAP3K7	143	53	19478	7.70999	1	1	0.996764
GOTERM_BP_DIRECT	GO:0051056~regulation of small GTPase mediated signal transduction	4	2.64901	0.057563	BCR, TIAM1, ARHGEF12, ITSN1	143	120	19478	4.54033	1	1	0.996764
GOTERM_BP_DIRECT	GO:0048863~stem cell differentiation	3	1.98675	0.0590459	MTF2, GATA6, JARID2	143	54	19478	7.56721	1	1	0.996764
GOTERM_BP_DIRECT	GO:0035791~platelet-derived growth factor receptor-beta signaling pathway	3	1.98675	0.0590459	EPHA5, EPHA8, EPHA2	143	54	19478	7.56721	1	1	0.996764
GOTERM_BP_DIRECT	GO:0051897~positive regulation of phosphatidylinositol 3-kinase/protein kinase B signal transduction	5	3.31126	0.0623742	CCDC88A, PIK3CA, UNC5B, EPHA8, GATA3	143	204	19478	3.33848	1	1	0.996764
GOTERM_BP_DIRECT	GO:0048012~hepatocyte growth factor receptor signaling pathway	3	1.98675	0.0629544	EPHA5, EPHA8, EPHA2	143	56	19478	7.29695	1	1	0.996764
GOTERM_BP_DIRECT	GO:0042472~inner ear morphogenesis	3	1.98675	0.0629544	BCR, GATA3, SOBP	143	56	19478	7.29695	1	1	0.996764
GOTERM_BP_DIRECT	GO:0007264~small GTPase-mediated signal transduction	4	2.64901	0.0634743	BCR, TIAM1, DOCK11, CCDC88A	143	125	19478	4.35871	1	1	0.996764
GOTERM_BP_DIRECT	GO:0035136~forelimb morphogenesis	2	1.3245	0.0637441	TBX5, HOXD10	143	9	19478	30.2688	1	1	0.996764
GOTERM_BP_DIRECT	GO:0044320~cellular response to leptin stimulus	2	1.3245	0.0637441	NR4A3, INHBB	143	9	19478	30.2688	1	1	0.996764
GOTERM_BP_DIRECT	GO:0045165~cell fate commitment	3	1.98675	0.0649408	GATA6, WNT9B, GATA3	143	57	19478	7.16894	1	1	0.996764
GOTERM_BP_DIRECT	GO:0045786~negative regulation of cell cycle	3	1.98675	0.0649408	CDK6, GATA3, HOXD10	143	57	19478	7.16894	1	1	0.996764
GOTERM_BP_DIRECT	GO:0050890~cognition	3	1.98675	0.0669481	CHL1, HOXA1, SOBP	143	58	19478	7.04533	1	1	0.996764
GOTERM_BP_DIRECT	GO:0038063~collagen-activated tyrosine kinase receptor signaling pathway	3	1.98675	0.0669481	EPHA5, EPHA8, EPHA2	143	58	19478	7.04533	1	1	0.996764
GOTERM_BP_DIRECT	GO:2000369~regulation of clathrin-dependent endocytosis	2	1.3245	0.0705728	AAK1, SMAP1	143	10	19478	27.242	1	1	0.996764
GOTERM_BP_DIRECT	GO:0043583~ear development	2	1.3245	0.0705728	BCL2L11, GATA3	143	10	19478	27.242	1	1	0.996764
GOTERM_BP_DIRECT	GO:0051965~positive regulation of synapse assembly	3	1.98675	0.0751782	FLRT2, BDNF, DLG5	143	62	19478	6.5908	1	1	0.996764
GOTERM_BP_DIRECT	GO:0010629~negative regulation of gene expression	6	3.97351	0.0768328	PRKAA2, PIK3CA, ITGB8, ANXA7, MAP3K7, RBMS3	143	310	19478	2.63632	1	1	0.996764
GOTERM_BP_DIRECT	GO:0060009~Sertoli cell development	2	1.3245	0.077352	NR5A2, SDC1	143	11	19478	24.7654	1	1	0.996764
GOTERM_BP_DIRECT	GO:0001701~in utero embryonic development	5	3.31126	0.0805702	ATF2, BCL2L11, GATA6, WNT9B, GATA3	143	223	19478	3.05403	1	1	0.996764
GOTERM_BP_DIRECT	GO:0010389~regulation of G2/M transition of mitotic cell cycle	2	1.3245	0.0840822	KCNH5, CDK6	143	12	19478	22.7016	1	1	0.996764
GOTERM_BP_DIRECT	GO:0043276~anoikis	2	1.3245	0.0840822	PIK3CA, MAP3K7	143	12	19478	22.7016	1	1	0.996764
GOTERM_BP_DIRECT	GO:2000146~negative regulation of cell motility	2	1.3245	0.0840822	GATA3, CRK	143	12	19478	22.7016	1	1	0.996764
GOTERM_BP_DIRECT	GO:0016197~endosomal transport	3	1.98675	0.0902949	SNX18, ITSN1, ANKFY1	143	69	19478	5.92216	1	1	0.996764
GOTERM_BP_DIRECT	GO:0045793~positive regulation of cell size	2	1.3245	0.0907636	RB1CC1, MAP3K7	143	13	19478	20.9554	1	1	0.996764
GOTERM_BP_DIRECT	GO:0071466~cellular response to xenobiotic stimulus	3	1.98675	0.0970258	RAP2A, PRKAA2, TFRC	143	72	19478	5.67541	1	1	0.996764
GOTERM_BP_DIRECT	GO:0060816~random inactivation of X chromosome	2	1.3245	0.0973966	HNRNPK, JARID2	143	14	19478	19.4585	1	1	0.996764
GOTERM_BP_DIRECT	GO:0097320~plasma membrane tubulation	2	1.3245	0.0973966	SNX18, FNBP1L	143	14	19478	19.4585	1	1	0.996764
GOTERM_CC_DIRECT	GO:0000785~chromatin	28	18.543	2.81231e-08	ATF2, CSRNP3, GATA6, CHD6, RORA, GATA3, BAZ2B, NR2C2, HOXD10, BACH2, HOXA3, BBX, HOXA1, JARID2, E2F7, TRIM66, KLF11, TFAP2C, EBF2, TBX5, NCOR2, KLF7, NR4A3, NR6A1, CREB1, HNRNPK, NR5A2, HOXB3	149	1133	20795	3.44906	7.19948e-06	7.1995e-06	7.05889e-06
GOTERM_CC_DIRECT	GO:0005654~nucleoplasm	54	35.7616	3.56756e-06	MAPKBP1, ATF2, DAZAP1, CHD6, RORA, BACH2, GOLGA3, HOXA3, JARID2, ZNF367, SH3D19, KLF11, NCOA6, CTNNBIP1, BAZ1B, NCOR2, NR5A2, CREB1, NUP50, MTF1, MTF2, HOXB3, ZMYND11, BLZF1, CAMK2B, L3MBTL3, PRKAA2, WDR26, INO80D, GATA6, HTT, GATA3, NR2C2, HOXD10, TGOLN2, KLC2, RPRD1A, E2F7, KLHDC10, TFAP2C, UBE2I, SMURF1, CEP350, GTF2H1, TBX5, GATAD2A, CCDC88A, KLF7, NR4A3, NR6A1, HNRNPK, CDK6, PTPN4, TNRC6B	149	4107	20795	1.83502	0.000912879	0.000456647	0.000447728
GOTERM_CC_DIRECT	GO:0030424~axon	12	7.94702	5.27817e-05	BCR, EPHA5, NFASC, ATCAY, PRKAA2, SMURF1, BDNF, CADM2, HTT, SLC38A2, HCN1, ACTG1	149	358	20795	4.67811	0.0134216	0.00450403	0.00441606
GOTERM_CC_DIRECT	GO:0030425~dendrite	13	8.60927	0.000127144	EPHA5, TENM2, PRKAA2, CADM1, BDNF, EPHA8, HTT, LHFPL4, ATCAY, XRN1, CHL1, SLC38A2, HCN1	149	465	20795	3.90178	0.0320268	0.00647918	0.00635263
GOTERM_CC_DIRECT	GO:0043005~neuron projection	11	7.28477	0.000130286	CAMK2B, GABRB2, TENM2, ATCAY, FLRT2, CADM1, CHL1, EPHA8, ITSN1, ANK1, SHANK3	149	330	20795	4.65213	0.0328052	0.00647918	0.00635263
GOTERM_CC_DIRECT	GO:0045211~postsynaptic membrane	9	5.96026	0.000151856	GABRB2, TENM2, FLRT2, PCDH10, LHFPL4, ANK1, SHANK3, HCN1, KCTD16	149	214	20795	5.8695	0.038132	0.00647918	0.00635263
GOTERM_CC_DIRECT	GO:0005829~cytosol	57	37.7483	0.0037978	DAZAP1, WWC2, ITSN1, FNBP1L, BICD2, BACH2, ACTG1, DOCK11, GOLGA3, RB1CC1, ANKFY1, LRRFIP1, MAP3K7, SH3D19, TMOD1, USP46, KLF11, ARHGEF12, NCOA6, CTNNBIP1, FRS2, ANK1, BCR, TIAM1, RAP2A, CREB1, PIK3CA, XRN1, MAPRE1, SHANK3, CRK, RBMS3, CAMK2B, PRKAA2, MTMR3, WDR26, HTT, KCNA6, HOXD10, BCL2L11, KLC2, CYTH1, SPAG9, TFAP2C, UBE2I, SMURF1, CEP350, CCDC88A, KLF7, CNOT6, PEX5L, CDK6, AAK1, PTPN4, PDE7A,…	149	5713	20795	1.39246	0.622464	0.128984	0.126465
GOTERM_CC_DIRECT	GO:0005634~nucleus	61	40.3974	0.00403076	ATF2, DAZAP1, TENM2, CSRNP3, CHD6, RORA, SOBP, BACH2, ACTG1, HOXA3, BBX, ANXA7, HOXA1, LRRFIP1, JARID2, MAP3K7, ZNF367, TRIM66, USP46, KLF11, NCOA6, CTNNBIP1, EBF2, BAZ1B, NCOR2, NR5A2, CREB1, XRN1, MTF1, MTF2, HOXB3, ZMYND11, CRK, BLZF1, RBMS3, L3MBTL3, PRKAA2, WDR26, INO80D, GATA6, HTT, BAZ2B, GATA3, HOXD10, MLLT6, HAS3, RPRD1A, E2F7, TFAP2C, UBE2I, CEP350, TBX5, GATAD2A, KLF7, CNOT6, NR4A3, NR…	149	6244	20795	1.36345	0.644404	0.128984	0.126465
GOTERM_CC_DIRECT	GO:0005886~plasma membrane	55	36.4238	0.00660796	GABRB2, TENM2, TFRC, ITSN1, FNBP1L, BICD2, ACTG1, KIAA1549, CHL1, ANXA7, ITGB8, LRRFIP1, MAP3K7, SH3D19, EPHA5, KCNH5, UNC5B, EPHA8, FRS2, ANK1, BCR, TIAM1, RAP2A, PIK3CA, XRN1, IGDCC4, SHANK3, CRK, EPHA2, ST6GALNAC6, PCDH10, KCNA6, AGPAT3, TGOLN2, KLC2, FLRT2, HAS3, LRRC8B, SLC38A2, SCN3A, CYTH1, CADM1, SMURF1, CADM2, LHFPL4, CCDC88A, SNX18, NFASC, DLG5, AAK1, SDC1, CRLF3, MDGA2, SMAP1, HCN1	149	5597	20795	1.37145	0.816814	0.18796	0.184289
GOTERM_CC_DIRECT	GO:0005911~cell-cell junction	6	3.97351	0.0121845	TIAM1, TENM2, FLRT2, CADM1, FRS2, ACTG1	149	192	20795	4.36137	0.956648	0.293838	0.288098
GOTERM_CC_DIRECT	GO:0090575~RNA polymerase II transcription regulator complex	5	3.31126	0.0126258	ATF2, CREB1, NR5A2, BACH2, E2F7	149	126	20795	5.53824	0.961334	0.293838	0.288098
GOTERM_CC_DIRECT	GO:0005737~cytoplasm	56	37.0861	0.0176911	MAPKBP1, ATF2, WWC2, ITSN1, FNBP1L, BICD2, ACTG1, GOLGA3, ATCAY, TRIM2, ANXA7, LRRFIP1, MAP3K7, USP46, ARHGEF12, CTNNBIP1, LIX1L, FRS2, NR5A2, PIK3CA, MTF1, MTF2, CRK, BLZF1, RBMS3, ST6GALNAC6, CAMK2B, PRKAA2, MTMR3, WDR26, CEP85L, HTT, FIGN, NR2C2, KLC2, LRRC8B, SLC38A2, CYTH1, KLHDC10, KLHL29, SPAG9, UBE2I, SMURF1, BDNF, CEP350, TBX5, CCDC88A, CNOT6, PEX5L, HNRNPK, CDK6, DLG5, PTPN4, CRLF3, MDG…	149	6004	20795	1.30173	0.989637	0.377411	0.37004
GOTERM_CC_DIRECT	GO:0016020~membrane	51	33.7748	0.0217222	GABRB2, TENM2, TMEM183A, TFRC, ITSN1, ACTG1, GOLGA3, ATCAY, CHL1, ANKFY1, ANXA7, TMOD1, EPHA5, ARHGEF12, SVOP, KCNH5, FRS2, ANK1, NCOR2, BCR, RAP2A, XRN1, ZMYND11, CRK, EPHA2, ST6GALNAC6, PRKAA2, MTMR3, PCDH10, KCNA6, AGPAT3, TGOLN2, KLC2, ARSJ, HAS3, LRRC8B, CSMD1, SPAG9, PRRT3, CADM1, BDNF, CADM2, CEP350, GALNT1, TMEM132B, CCDC88A, CNOT6, NFASC, HNRNPK, CRLF3, MDGA2	149	5415	20795	1.31445	0.996383	0.399036	0.391242
GOTERM_CC_DIRECT	GO:0005667~transcription regulator complex	6	3.97351	0.0218223	NR6A1, NR4A3, NCOA6, GATA6, TBX5, E2F7	149	223	20795	3.75508	0.996477	0.399036	0.391242
GOTERM_CC_DIRECT	GO:0043197~dendritic spine	5	3.31126	0.0287163	BCR, GABRB2, TIAM1, TENM2, SHANK3	149	162	20795	4.30752	0.999424	0.490091	0.480519
GOTERM_CC_DIRECT	GO:0005925~focal adhesion	8	5.29801	0.0355748	KLF11, NFASC, HNRNPK, FLRT2, ITGB8, MAPRE1, EPHA2, ACTG1	149	433	20795	2.57855	0.999906	0.569197	0.55808
GOTERM_CC_DIRECT	GO:0009898~cytoplasmic side of plasma membrane	4	2.64901	0.0479688	SNX18, PTPN4, ANK1, CYTH1	149	114	20795	4.89697	0.999997	0.693458	0.679914
GOTERM_CC_DIRECT	GO:0043025~neuronal cell body	7	4.63576	0.0487587	EPHA5, TIAM1, PRKAA2, XRN1, SMURF1, SLC38A2, HCN1	149	369	20795	2.64755	0.999997	0.693458	0.679914
GOTERM_CC_DIRECT	GO:0031410~cytoplasmic vesicle	6	3.97351	0.0643198	GABRB2, CCDC88A, SNX18, TFRC, FNBP1L, BICD2	149	301	20795	2.782	1	0.83334	0.817064
GOTERM_CC_DIRECT	GO:0005635~nuclear envelope	5	3.31126	0.0651047	UBE2I, NUP50, ITSN1, BICD2, AGPAT3	149	212	20795	3.2916	1	0.83334	0.817064
GOTERM_CC_DIRECT	GO:0042995~cell projection	5	3.31126	0.0743655	TENM2, HNRNPK, CEP350, ITSN1, KCTD16	149	222	20795	3.14333	1	0.906551	0.888844
GOTERM_CC_DIRECT	GO:0005905~clathrin-coated pit	3	1.98675	0.0782747	TFRC, ITSN1, AAK1	149	65	20795	6.4414	1	0.910832	0.893043
GOTERM_CC_DIRECT	GO:0045202~synapse	8	5.29801	0.0842703	GABRB2, TIAM1, TENM2, ATCAY, CADM1, CADM2, ITSN1, ACTG1	149	529	20795	2.11061	1	0.936495	0.918204
GOTERM_CC_DIRECT	GO:0048471~perinuclear region of cytoplasm	10	6.62252	0.0877964	SPAG9, EPHA5, UBE2I, PIK3CA, TFRC, BDNF, GALNT1, HTT, INHBB, PDE7A	149	750	20795	1.86085	1	0.936495	0.918204
GOTERM_CC_DIRECT	GO:0036064~ciliary basal body	6	3.97351	0.0987032	CCDC88A, CREB1, PRKAA2, CEP350, DLG5, MAPRE1	149	343	20795	2.44135	1	1	0.984314
GOTERM_MF_DIRECT	GO:0003700~DNA-binding transcription factor activity	19	12.5828	6.47836e-07	ATF2, KLF11, TFAP2C, CSRNP3, GATA6, EBF2, RORA, GATA3, NR2C2, TBX5, BACH2, CREB1, NR6A1, NR5A2, MTF1, HOXB3, HOXA1, ZNF367, E2F7	144	610	19253	4.16447	0.000226717	0.000226743	0.000220912
GOTERM_MF_DIRECT	GO:0001228~DNA-binding transcription activator activity, RNA polymerase II-specific	16	10.596	4.51288e-06	ATF2, TFAP2C, CSRNP3, EBF2, GATA3, NR2C2, TBX5, HOXD10, KLF7, CREB1, NR4A3, NR6A1, NR5A2, MTF1, HOXB3, HOXA1	144	497	19253	4.30427	0.00157827	0.000789754	0.000769446
GOTERM_MF_DIRECT	GO:0003677~DNA binding	27	17.8808	3.97837e-05	ATF2, CHD6, RORA, GATA3, BAZ2B, HOXA3, BBX, LRRFIP1, JARID2, KLF11, TFAP2C, CEP350, EBF2, TBX5, NCOR2, KLF7, NR4A3, NR6A1, CREB1, HNRNPK, SON, NR5A2, MTF1, MTF2, HOXB3, ZMYND11, CRLF3	144	1500	19253	2.40663	0.0138281	0.00391831	0.00381756
GOTERM_MF_DIRECT	GO:0000981~DNA-binding transcription factor activity, RNA polymerase II-specific	24	15.894	5.28981e-05	ATF2, KLF11, TFAP2C, CSRNP3, GATA6, EBF2, RORA, GATA3, NR2C2, TBX5, HOXD10, BACH2, KLF7, CREB1, NR4A3, NR6A1, NR5A2, HOXA3, HOXB3, BBX, HOXA1, LRRFIP1, ZNF367, E2F7	144	1258	19253	2.55074	0.0183445	0.00391831	0.00381756
GOTERM_MF_DIRECT	GO:0000978~RNA polymerase II cis-regulatory region sequence-specific DNA binding	23	15.2318	5.59759e-05	ATF2, KLF11, TFAP2C, GATA6, EBF2, RORA, GATA3, NR2C2, TBX5, HOXD10, BACH2, KLF7, CREB1, NR4A3, NR6A1, NR5A2, MTF1, HOXA3, HOXB3, HOXA1, LRRFIP1, ZNF367, E2F7	144	1176	19253	2.61491	0.0194014	0.00391831	0.00381756
GOTERM_MF_DIRECT	GO:1990837~sequence-specific double-stranded DNA binding	15	9.93377	8.74228e-05	ATF2, KLF11, TFAP2C, GATA6, GATA3, NR2C2, HOXD10, BACH2, CREB1, NR6A1, NR5A2, MTF1, BBX, HOXA1, E2F7	144	568	19253	3.53085	0.0301359	0.00509967	0.00496853
GOTERM_MF_DIRECT	GO:0003682~chromatin binding	13	8.60927	0.000306548	L3MBTL3, PRKAA2, NCOA6, GATA6, CHD6, EBF2, GTF2H1, HOXD10, NCOR2, NR5A2, MTF2, JARID2, TRIM66	144	491	19253	3.53996	0.101751	0.0153274	0.0149333
GOTERM_MF_DIRECT	GO:0004879~nuclear receptor activity	5	3.31126	0.000691782	NR6A1, NR4A3, NR5A2, RORA, NR2C2	144	54	19253	12.3798	0.215107	0.0302655	0.0294872
GOTERM_MF_DIRECT	GO:0005515~protein binding	119	78.8079	0.00112449	ATF2, MAPKBP1, TMEM183A, TFRC, ITSN1, WWC2, LGALSL, RORA, FNBP1L, BACH2, ACTG1, DOCK11, GOLGA3, ATCAY, HOXA3, ANKFY1, BBX, HOXA1, MAP3K7, EPHA5, UNC5B, CTNNBIP1, EBF2, FRS2, ANK1, BCR, ZC2HC1C, TIAM1, XRN1, BLZF1, EPHA2, KCTD16, L3MBTL3, MTMR3, CEP85L, GATA6, BAZ2B, GATA3, TGOLN2, BCL2L11, KLC2, RPRD1A, SLC38A2, KLHDC10, KLHL29, TFAP2C, UBE2I, CADM1, SMURF1, BDNF, CEP350, INHBB, PEX5L, CNOT6, NR4…	144	13690	19253	1.1622	0.325506	0.0437301	0.0426057
GOTERM_MF_DIRECT	GO:0001221~transcription coregulator binding	4	2.64901	0.00259128	UBE2I, NR5A2, CHD6, RORA	144	37	19253	14.4542	0.596721	0.0876684	0.0854141
GOTERM_MF_DIRECT	GO:0008270~zinc ion binding	29	19.2053	0.00275529	ATF2, L3MBTL3, MTMR3, GATA6, RORA, GATA3, BAZ2B, NR2C2, SOBP, MLLT6, TRIM2, ANKFY1, ZNF367, TRIM66, KLF11, EBF2, BAZ1B, GATAD2A, ZC2HC1C, KLF7, NR4A3, NR6A1, NR5A2, MTF1, MTF2, RNF186, ZMYND11, SMAP1, SHANK3	144	2187	19253	1.7729	0.619277	0.0876684	0.0854141
GOTERM_MF_DIRECT	GO:0035497~cAMP response element binding	3	1.98675	0.00344343	ATF2, CREB1, NR4A3	144	12	19253	33.4253	0.700991	0.100433	0.0978508
GOTERM_MF_DIRECT	GO:0001223~transcription coactivator binding	4	2.64901	0.00575905	GATA6, RORA, GATA3, MAP3K7	144	49	19253	10.9144	0.867543	0.155051	0.151064
GOTERM_MF_DIRECT	GO:0005085~guanyl-nucleotide exchange factor activity	7	4.63576	0.00913916	BCR, TIAM1, DOCK11, CCDC88A, ARHGEF12, ITSN1, CYTH1	144	240	19253	3.89962	0.959781	0.228479	0.222604
GOTERM_MF_DIRECT	GO:0000987~cis-regulatory region sequence-specific DNA binding	4	2.64901	0.0115137	ATF2, MTF1, GATA3, E2F7	144	63	19253	8.48898	0.982633	0.268652	0.261744
GOTERM_MF_DIRECT	GO:0043565~sequence-specific DNA binding	8	5.29801	0.0138701	CSRNP3, NR6A1, NR5A2, HOXA1, RORA, NR2C2, TBX5, GATAD2A	144	341	19253	3.13669	0.992467	0.303408	0.295606
GOTERM_MF_DIRECT	GO:0030159~signaling receptor complex adaptor activity	3	1.98675	0.0263149	SPAG9, DLG5, CRK	144	34	19253	11.7972	0.999912	0.520821	0.507429
GOTERM_MF_DIRECT	GO:0045296~cadherin binding	7	4.63576	0.0320257	GOLGA3, KLC2, HNRNPK, LRRFIP1, MAPRE1, FNBP1L, EPHA2	144	319	19253	2.93389	0.999989	0.520821	0.507429
GOTERM_MF_DIRECT	GO:0042802~identical protein binding	21	13.9073	0.0396483	CAMK2B, SPAG9, ATF2, L3MBTL3, TFRC, HTT, GATA3, ACTG1, CREB1, HNRNPK, HAS3, SDC1, HOXA1, RPRD1A, MAPRE1, CRLF3, MAP3K7, E2F7, TRIM66, HCN1, KCTD16	144	1777	19253	1.58004	0.999999	0.520821	0.507429
GOTERM_MF_DIRECT	GO:0019900~kinase binding	4	2.64901	0.0404543	TIAM1, WWC2, HTT, CRK	144	102	19253	5.24319	0.999999	0.520821	0.507429
GOTERM_MF_DIRECT	GO:0019894~kinesin binding	3	1.98675	0.0422989	SPAG9, ATCAY, KLC2	144	44	19253	9.116	1	0.520821	0.507429
GOTERM_MF_DIRECT	GO:0035173~histone kinase activity	2	1.3245	0.0437507	BAZ1B, MAP3K7	144	6	19253	44.5671	1	0.520821	0.507429
GOTERM_MF_DIRECT	GO:0008288~boss receptor activity	3	1.98675	0.0551396	EPHA5, EPHA8, EPHA2	144	51	19253	7.86479	1	0.520821	0.507429
GOTERM_MF_DIRECT	GO:0005011~macrophage colony-stimulating factor receptor activity	3	1.98675	0.0551396	EPHA5, EPHA8, EPHA2	144	51	19253	7.86479	1	0.520821	0.507429
GOTERM_MF_DIRECT	GO:0005009~insulin receptor activity	3	1.98675	0.0551396	EPHA5, EPHA8, EPHA2	144	51	19253	7.86479	1	0.520821	0.507429
GOTERM_MF_DIRECT	GO:0005018~platelet-derived growth factor alpha-receptor activity	3	1.98675	0.0551396	EPHA5, EPHA8, EPHA2	144	51	19253	7.86479	1	0.520821	0.507429
GOTERM_MF_DIRECT	GO:0036332~placental growth factor receptor activity	3	1.98675	0.0551396	EPHA5, EPHA8, EPHA2	144	51	19253	7.86479	1	0.520821	0.507429
GOTERM_MF_DIRECT	GO:0005020~stem cell factor receptor activity	3	1.98675	0.0551396	EPHA5, EPHA8, EPHA2	144	51	19253	7.86479	1	0.520821	0.507429
GOTERM_MF_DIRECT	GO:0005004~GPI-linked ephrin receptor activity	3	1.98675	0.0551396	EPHA5, EPHA8, EPHA2	144	51	19253	7.86479	1	0.520821	0.507429
GOTERM_MF_DIRECT	GO:0005008~hepatocyte growth factor receptor activity	3	1.98675	0.0551396	EPHA5, EPHA8, EPHA2	144	51	19253	7.86479	1	0.520821	0.507429
GOTERM_MF_DIRECT	GO:0038062~protein tyrosine kinase collagen receptor activity	3	1.98675	0.0551396	EPHA5, EPHA8, EPHA2	144	51	19253	7.86479	1	0.520821	0.507429
GOTERM_MF_DIRECT	GO:0060175~brain-derived neurotrophic factor receptor activity	3	1.98675	0.0551396	EPHA5, EPHA8, EPHA2	144	51	19253	7.86479	1	0.520821	0.507429
GOTERM_MF_DIRECT	GO:0106310~protein serine kinase activity	7	4.63576	0.0551591	CAMK2B, BCR, PRKAA2, CDK6, PIK3CA, AAK1, MAP3K7	144	365	19253	2.56414	1	0.520821	0.507429
GOTERM_MF_DIRECT	GO:0035401~histone H3Y41 kinase activity	4	2.64901	0.0566351	EPHA5, EPHA8, BAZ1B, EPHA2	144	117	19253	4.57099	1	0.520821	0.507429
GOTERM_MF_DIRECT	GO:0140801~histone H2AXY142 kinase activity	4	2.64901	0.0566351	EPHA5, EPHA8, BAZ1B, EPHA2	144	117	19253	4.57099	1	0.520821	0.507429
GOTERM_MF_DIRECT	GO:0005019~platelet-derived growth factor beta-receptor activity	3	1.98675	0.0570733	EPHA5, EPHA8, EPHA2	144	52	19253	7.71354	1	0.520821	0.507429
GOTERM_MF_DIRECT	GO:0005007~fibroblast growth factor receptor activity	3	1.98675	0.0570733	EPHA5, EPHA8, EPHA2	144	52	19253	7.71354	1	0.520821	0.507429
GOTERM_MF_DIRECT	GO:0005006~epidermal growth factor receptor activity	3	1.98675	0.0570733	EPHA5, EPHA8, EPHA2	144	52	19253	7.71354	1	0.520821	0.507429
GOTERM_MF_DIRECT	GO:0005010~insulin-like growth factor receptor activity	3	1.98675	0.0590304	EPHA5, EPHA8, EPHA2	144	53	19253	7.568	1	0.520821	0.507429
GOTERM_MF_DIRECT	GO:0005021~vascular endothelial growth factor receptor activity	3	1.98675	0.0610105	EPHA5, EPHA8, EPHA2	144	54	19253	7.42785	1	0.520821	0.507429
GOTERM_MF_DIRECT	GO:0008092~cytoskeletal protein binding	3	1.98675	0.0610105	DLG5, PTPN4, CRK	144	54	19253	7.42785	1	0.520821	0.507429
GOTERM_MF_DIRECT	GO:0005005~transmembrane-ephrin receptor activity	3	1.98675	0.0630131	EPHA5, EPHA8, EPHA2	144	55	19253	7.2928	1	0.52511	0.511607
GOTERM_MF_DIRECT	GO:0005249~voltage-gated potassium channel activity	3	1.98675	0.0712405	KCNH5, KCNA6, HCN1	144	59	19253	6.79838	1	0.571585	0.556887
GOTERM_MF_DIRECT	GO:0005522~profilin binding	2	1.3245	0.0718564	HTT, ACTG1	144	10	19253	26.7403	1	0.571585	0.556887
GOTERM_MF_DIRECT	GO:0019901~protein kinase binding	8	5.29801	0.0763806	ATF2, BCL2L11, NR4A3, TFRC, RB1CC1, GATA6, MAPRE1, ACTG1	144	495	19253	2.16083	1	0.594071	0.578795
GOTERM_MF_DIRECT	GO:0034452~dynactin binding	2	1.3245	0.0856001	HTT, BICD2	144	12	19253	22.2836	1	0.630061	0.61386
GOTERM_MF_DIRECT	GO:0005003~ephrin receptor activity	2	1.3245	0.0856001	EPHA5, EPHA8	144	12	19253	22.2836	1	0.630061	0.61386
GOTERM_MF_DIRECT	GO:0030971~receptor tyrosine kinase binding	3	1.98675	0.0864084	TIAM1, MAP3K7, CRK	144	66	19253	6.07734	1	0.630061	0.61386
GOTERM_MF_DIRECT	GO:0071837~HMG box domain binding	2	1.3245	0.092396	HOXA3, GATA3	144	13	19253	20.5694	1	0.659971	0.643
GOTERM_MF_DIRECT	GO:0097110~scaffold protein binding	3	1.98675	0.0954719	MAP3K7, CRK, SHANK3	144	70	19253	5.73006	1	0.668304	0.651119
GOTERM_MF_DIRECT	GO:0035259~nuclear glucocorticoid receptor binding	2	1.3245	0.0991417	NCOR2, NR4A3	144	14	19253	19.1002	1	0.680384	0.662888

## Sheet: Table S7
Supplementary Table S7: A list of KEGG pathways identified from the target genes of cfa-miR-10a using DAVID bioinformatics. KEGG pathways with a p-value < 0.05 were considered significant.
Category	Term	Count	%	p-Value	Genes	List Total	Pop Hits	Pop Total	Fold Enrichment	Bonferroni	Benjamini	FDR
KEGG_PATHWAY	cfa05205:Proteoglycans in cancer	4	5.19481	0.0286655	WNT9B, SDC1, FRS2, ACTG1	30	204	8817	5.76275	0.972051	1	1
KEGG_PATHWAY	cfa03018:RNA degradation	3	3.8961	0.0294923	CNOT6, XRN1, PATL1	30	82	8817	10.7524	0.97483	1	1
KEGG_PATHWAY	cfa04820:Cytoskeleton in muscle cells	4	5.19481	0.0406	TMOD1, ITGB8, SDC1, ACTG1	30	234	8817	5.02393	0.993891	1	1
KEGG_PATHWAY	cfa04722:Neurotrophin signaling pathway	3	3.8961	0.057886	BDNF, FRS2, CRK	30	119	8817	7.40924	0.999347	1	1
KEGG_PATHWAY	cfa05206:MicroRNAs in cancer	4	5.19481	0.0609263	UBE2I, HNRNPK, CRK, BCL2L2	30	276	8817	4.25942	0.999561	1	1
KEGG_PATHWAY	cfa05135:Yersinia infection	3	3.8961	0.0685401	CRK, MAP3K7, ACTG1	30	131	8817	6.73053	0.999839	1	1
KEGG_PATHWAY	cfa04010:MAPK signaling pathway	4	5.19481	0.0691636	ATF2, BDNF, CRK, MAP3K7	30	291	8817	4.03986	0.999852	1	1
KEGG_PATHWAY	cfa05418:Fluid shear stress and atherosclerosis	3	3.8961	0.0778785	SDC1, MAP3K7, ACTG1	30	141	8817	6.25319	0.999953	1	1
KEGG_PATHWAY	cfa04514:Cell adhesion molecules	3	3.8961	0.0797931	CADM1, ITGB8, SDC1	30	143	8817	6.16573	0.999964	1	1

## Sheet: Table S8
Supplementary Table S8: A list of KEGG pathways identified from the target genes of hsa-miR-10a-5p using DAVID bioinformatics. KEGG pathways with a p-value < 0.05 were considered significant.
Category	Term	Count	%	p-Value	Genes	List Total	Pop Hits	Pop Total	Fold Enrichment	Bonferroni	Benjamini	FDR
KEGG_PATHWAY	hsa05205:Proteoglycans in cancer	10	6.62252	5.51607e-05	CAMK2B, TIAM1, ARHGEF12, PIK3CA, WNT9B, SDC1, FRS2, HOXD10, ANK1, ACTG1	74	204	8534	5.65315	0.0118988	0.0119699	0.0119699
KEGG_PATHWAY	hsa04360:Axon guidance	7	4.63576	0.00476624	CAMK2B, EPHA5, ARHGEF12, PIK3CA, UNC5B, EPHA8, EPHA2	74	184	8534	4.38734	0.645394	0.517137	0.517137
KEGG_PATHWAY	hsa04211:Longevity regulating pathway	5	3.31126	0.00723755	ATF2, CREB1, PRKAA2, PIK3CA, RB1CC1	74	90	8534	6.40691	0.793253	0.523516	0.523516
KEGG_PATHWAY	hsa04151:PI3K-Akt signaling pathway	9	5.96026	0.0117617	ATF2, BCL2L11, CREB1, PRKAA2, CDK6, PIK3CA, BDNF, ITGB8, EPHA2	74	362	8534	2.86718	0.923266	0.624713	0.624713
KEGG_PATHWAY	hsa03082:ATP-dependent chromatin remodeling	5	3.31126	0.0176841	INO80D, BAZ2B, BAZ1B, ACTG1, GATAD2A	74	117	8534	4.92839	0.979179	0.624713	0.624713
KEGG_PATHWAY	hsa04722:Neurotrophin signaling pathway	5	3.31126	0.0192252	CAMK2B, PIK3CA, BDNF, FRS2, CRK	74	120	8534	4.80518	0.98519	0.624713	0.624713
KEGG_PATHWAY	hsa05220:Chronic myeloid leukemia	4	2.64901	0.0279824	BCR, CDK6, PIK3CA, CRK	74	77	8534	5.99087	0.997885	0.624713	0.624713
KEGG_PATHWAY	hsa05135:Yersinia infection	5	3.31126	0.0302065	ARHGEF12, PIK3CA, MAP3K7, CRK, ACTG1	74	138	8534	4.17842	0.998714	0.624713	0.624713
KEGG_PATHWAY	hsa05203:Viral carcinogenesis	6	3.97351	0.0306528	ATF2, HNRNPK, CREB1, CDK6, PIK3CA, GTF2H1	74	205	8534	3.37535	0.998836	0.624713	0.624713
KEGG_PATHWAY	hsa05418:Fluid shear stress and atherosclerosis	5	3.31126	0.0323333	PRKAA2, PIK3CA, SDC1, MAP3K7, ACTG1	74	141	8534	4.08952	0.999201	0.624713	0.624713
KEGG_PATHWAY	hsa04710:Circadian rhythm	3	1.98675	0.0339465	CREB1, PRKAA2, RORA	74	34	8534	10.1757	0.999444	0.624713	0.624713
KEGG_PATHWAY	hsa04550:Signaling pathways regulating pluripotency of stem cells	5	3.31126	0.0345463	PIK3CA, WNT9B, INHBB, HOXA1, JARID2	74	144	8534	4.00432	0.999514	0.624713	0.624713
KEGG_PATHWAY	hsa04934:Cushing syndrome	5	3.31126	0.0434034	CAMK2B, ATF2, CREB1, CDK6, WNT9B	74	155	8534	3.72014	0.999934	0.677846	0.677846
KEGG_PATHWAY	hsa05163:Human cytomegalovirus infection	6	3.97351	0.0437632	ATF2, ARHGEF12, CREB1, CDK6, PIK3CA, CRK	74	226	8534	3.06171	0.999939	0.677846	0.677846
KEGG_PATHWAY	hsa04810:Regulation of actin cytoskeleton	6	3.97351	0.048046	TIAM1, ARHGEF12, PIK3CA, ITGB8, CRK, ACTG1	74	232	8534	2.98253	0.999977	0.677846	0.677846
KEGG_PATHWAY	hsa05206:MicroRNAs in cancer	7	4.63576	0.0501079	UBE2I, BCL2L11, HNRNPK, CDK6, PIK3CA, HOXD10, CRK	74	312	8534	2.5874	0.999986	0.677846	0.677846
KEGG_PATHWAY	hsa04140:Autophagy - animal	5	3.31126	0.0563671	MTMR3, PRKAA2, PIK3CA, RB1CC1, MAP3K7	74	169	8534	3.41196	0.999997	0.677846	0.677846
KEGG_PATHWAY	hsa05131:Shigellosis	6	3.97351	0.0623502	PIK3CA, FNBP1L, MAP3K7, CRK, CYTH1, ACTG1	74	250	8534	2.76778	0.999999	0.677846	0.677846
KEGG_PATHWAY	hsa05132:Salmonella infection	6	3.97351	0.063209	SNX18, KLC2, PIK3CA, MAP3K7, CYTH1, ACTG1	74	251	8534	2.75676	0.999999	0.677846	0.677846
KEGG_PATHWAY	hsa04922:Glucagon signaling pathway	4	2.64901	0.0634582	CAMK2B, ATF2, CREB1, PRKAA2	74	107	8534	4.31119	0.999999	0.677846	0.677846
KEGG_PATHWAY	hsa05030:Cocaine addiction	3	1.98675	0.065598	ATF2, CREB1, BDNF	74	49	8534	7.06067	1	0.677846	0.677846
KEGG_PATHWAY	hsa04668:TNF signaling pathway	4	2.64901	0.0815316	ATF2, CREB1, PIK3CA, MAP3K7	74	119	8534	3.87645	1	0.780883	0.780883
KEGG_PATHWAY	hsa04935:Growth hormone synthesis, secretion and action	4	2.64901	0.0863649	ATF2, CREB1, PIK3CA, CRK	74	122	8534	3.78113	1	0.780883	0.780883
KEGG_PATHWAY	hsa04152:AMPK signaling pathway	4	2.64901	0.0863649	CREB1, PRKAA2, PIK3CA, MAP3K7	74	122	8534	3.78113	1	0.780883	0.780883
KEGG_PATHWAY	hsa05169:Epstein-Barr virus infection	5	3.31126	0.096828	NCOR2, BCL2L11, CDK6, PIK3CA, MAP3K7	74	204	8534	2.82658	1	0.840467	0.840467
